# Supplementary material for: Interconnectedness of the Grinnellian and Eltonian Niche in Regional and Local Plant-Pollinator Communities
Source: Front Plant Sci. 2019 Nov 6;10:1371. doi: 10.3389/fpls.2019.01371 (PMC6856639; doi:10.3389/fpls.2019.01371)
Supplement: Supplementary file 1 [file Table_1.xlsx]

## Sheet: Blatt1
Junker et al.
Supporting Information 1
Location, elevation, number of plant and insect species, temperature and aspect of transects (regional scale)
and plots (local scale)
#	scale	Coordinates	Elevation [m]	T mean [°C]	Aspect [°]	n plant species	n insect families
1	local	12° 49' 18.24"E 47° 7' 22.32"N	2275	9.7	180	11	0
2	local	12° 49' 18.18"E 47° 7' 22.64"N	2275	10.3	0	11	3
3	local	12° 49' 19.08"E 47° 7' 22.79"N	2275	10.8	90	12	8
4	local	12° 49' 19.22"E 47° 7' 22.89"N	2275	10.6	180	12	5
5	local	12° 49' 19.34"E 47° 7' 23.44"N	2275	9.7	45	21	21
6	local	12° 49' 19.38"E 47° 7' 23.64"N	2275	9.6	45	17	9
7	local	12° 49' 18.67"E 47° 7' 23.56"N	2275	10.6	0	21	10
8	local	12° 49' 18.06"E 47° 7' 23.29"N	2275	12.1	90	20	10
9	local	12° 49' 17.77"E 47° 7' 23.54"N	2275	9.8	90	25	9
10	local	12° 49' 15.50"E 47° 7' 23.17"N	2275	10.2	180	12	13
11	local	12° 49' 14.92"E 47° 7' 23.42"N	2275	11.2	180	16	15
12	local	12° 49' 14.82"E 47° 7' 23.55"N	2275	10	0	18	7
13	local	12° 49' 15.01"E 47° 7' 23.71"N	2275	11.7	90	20	8
14	local	12° 49' 14.62"E 47° 7' 23.97"N	2275	9.9	45	18	3
15	local	12° 49' 14.39"E 47° 7' 23.80"N	2275	12.4	135	14	12
16	local	12° 49' 14.28"E 47° 7' 24.09"N	2275	10.5	45	16	5
17	local	12° 49' 14.51"E 47° 7' 24.26"N	2275	10.8	45	16	10
18	local	12° 49' 14.83"E 47° 7' 24.62"N	2275	10.8	90	19	15
19	local	12° 49' 14.72"E 47° 7' 24.91"N	2275	10.9	90	18	10
20	local	12° 49' 14.72"E 47° 7' 24.91"N	2275	10.1	180	8	0
21	local	12° 49' 15.36"E 47° 7' 25.57"N	2275	10.9	180	15	5
22	local	12° 49' 15.76"E 47° 7' 26.13"N	2275	12.3	180	17	9
23	local	12° 49' 16.41"E 47° 7' 26.56"N	2275	11.1	180	17	14
24	local	12° 49' 16.96"E 47° 7' 26.93"N	2275	11.2	180	16	6
25	local	12° 49' 17.48"E 47° 7' 26.97"N	2275	11.2	45	19	8
26	local	12° 49' 17.84"E 47° 7' 27.43"N	2275	10.8	180	15	9
27	local	12° 49' 18.10"E 47° 7' 28.20"N	2275	11.1	135	14	4
28	local	12° 49' 18.90"E 47° 7' 28.60"N	2275	12.1	180	13	9
29	local	12° 49' 18.83"E 47° 7' 27.74"N	2275	11	90	13	8
30	local	12° 49' 19.27"E 47° 7' 26.26"N	2275	10.5	90	13	10
31	local	12° 49' 19.62"E 47° 7' 24.74"N	2275	11.6	135	16	7
32	local	12° 49' 20.54"E 47° 7' 24.31"N	2275	10.6	45	14	5
33	regional	12° 50' 10.11'' 47° 5' 35.76''	2430	11.3	18	30	20
34	regional	12° 50' 11.69'' 47° 5' 35.56''	2428	10.6	64	22	27
35	regional	12° 50' 10.74'' 47° 5' 36.16''	2427	10.9	37	22	20
36	regional	12° 49' 9.99'' 47° 7' 15.56''	2206	11.8	181	32	9
37	regional	12° 48' 50.23'' 47° 7' 49.68''	2135	11.6	161	21	32
38	regional	12° 48' 48.89'' 47° 7' 50.09''	2125	NA	173	28	28
39	regional	12° 48' 33.02'' 47° 7' 51''	1956	12.7	127	29	34
40	regional	12° 48' 28.45'' 47° 7' 51.06''	1908	12.2	167	31	28
41	regional	12° 48' 29.12'' 47° 7' 51.03''	1911	NA	157	35	37
42	regional	12° 50' 0.06'' 47° 5' 40.22''	2452	9.6	326	13	19
43	regional	12° 50' 30.04'' 47° 4' 57.89''	2629	8.7	338	15	17
44	regional	12° 50' 28.96'' 47° 4' 57.86''	2637	NA	303	16	14
45	regional	12° 48' 48.25'' 47° 9' 52.43''	1229	16.8	143	32	32
46	regional	12° 48' 49.15'' 47° 9' 52.29''	1230	17.1	134	42	46
47	regional	12° 48' 49.41'' 47° 9' 51.69''	1233	16.4	140	31	49
48	regional	12° 49' 20.42'' 47° 7' 17.43''	2324	11.2	59	34	39
49	regional	12° 49' 21.99'' 47° 7' 15.82''	2333	10.7	90	35	33
50	regional	12° 49' 22.48'' 47° 7' 15.78''	2338	10.4	96	36	35
51	regional	12° 48' 49.73'' 47° 9' 10.08''	1509	15.9	138	49	54
52	regional	12° 48' 50.02'' 47° 9' 9.8''	1512	15.2	142	43	41
53	regional	12° 48' 50.56'' 47° 9' 9.56''	1516	NA	142	48	24
54	regional	12° 48' 48.74'' 47° 8' 35.5''	1678	14.6	82	21	30
55	regional	12° 48' 48.73'' 47° 8' 35.01''	1682	16	97	26	24
56	regional	12° 48' 47.69'' 47° 8' 34.72''	1686	15.6	109	32	28
