# Supplementary material for: Interconnectedness of the Grinnellian and Eltonian Niche in Regional and Local Plant-Pollinator Communities
Source: Front Plant Sci. 2019 Nov 6;10:1371. doi: 10.3389/fpls.2019.01371 (PMC6856639; doi:10.3389/fpls.2019.01371)
Supplement: Supplementary file 2 [file Table_2.xlsx]

## Sheet: Blatt1
Junker et al.
Supporting Information 2
Animal species encountered to interact with flowers in our study sites.
Order	Family	Species
Coleoptera	Bruchidae	Bruchidae spp.
	Cantharidae	Cantharidae spp.
	Cerambycidae	Cerambycidae spp.
	Chrysomelidae	Chrysomelidae spp.
	Cryptophagidae	Cryptophagidae spp.
	Curculionidae	Anoplus sp. 1
		Curculionidae spp.
	Dasytidae	Dasytidae spp.
	Elateridae	Elateridae spp.
	Melyridae	Melyridae spp.
	Oedemeridae	Oedemeridae spp.
	Scarabaeidae	Phylloberta horticola
	Staphylinidae	Anthophagus spp.
		Eusphalerum spp.
Diptera	Agromyzidae	Agromyzidae spp.
	Anthomyiidae	Adia cinerella
		Anthomyiidae sp. 1
		Anthomyiidae sp. 2
		Botanophila fugax
		Botanophila profuga
		Botanophila rubrifrons
		Botanophila sp. 1
		Botanophila striolata
		Botanophila varicolor
		Chiastocheta trollii
		Delia platura
		Delia sp. 1
		Hydrophoria diabata
		Hydrophoria lancifer
		Hydrophoria sp. 1
		Hylemya vagans
		Pegoplata aestiva
		Phorbia fumigata
	Bibionidae	Bibionidae spp.
		Dilophus spp.
	Calliphoridae	Calliphoridae sp. 1
		Calliphoridae sp. 2
		Calliphoridae spp.
	Ceratopogonidae	Ceratopogonidae spp.
	Chironomidae	Chironomidae spp.
	Chloropidae	Chloropidae spp.
	Dolichopodidae	Dolichopodidae spp.
	Empididae	Empididae sp.1
		Empididae sp. 2
		Empididae sp. 3
		Empididae sp. 4
		Empididae sp. 5
		Empididae sp.6
		Empididae sp.7
		Empididae sp.8
		Empididae sp.9
		Empididae sp.10
		Empididae sp.11
		Empididae sp.12
		Empididae spp.
	Ephydridae	Ephydridae spp.
	Fanniidae	Fannia spp.
	Lonchaeidae	Lonchaeidae spp.
	Muscidae	Coenosia alpicola
		Coenosia bilineella
		Coenosia lineatipes
		Coenosia obscuricula
		Coenosia sp. 1
		Coenosia sp. 2
		Drymeia alpicola
		Drymeia brumalis
		Drymeia hamata
		Drymeia sp. 1
		Drymeia sp. 2
		Drymeia tetra
		Drymeia vicana
		Haematobia irritans
		Helina reversio
		Hydrotaea albipuncta
		Morellia aenescens
		Morellia podagrica
		Musca autumnalis
		Mydaea anicula
		Mydaea rufinervis
		Phaonia exoleta
		Phaonia longicornis
		Phaonia lugubris
		Phaonia meigeni
		Phaonia pura
		Phaonia serva
		Thricops aculeipes
		Thricops culminum
		Thricops cunctans
		Thricops furcatus
		Thricops innocuus
		Thricops longipes
		Thricops nigritellus
		Thricops sp.
	Phoridae	Phora sp. 1
		Phora stictica
		Phoridae spp.
	Piophilidae	Piophilidae spp.
	Psilidae	Psilidae spp.
	Rhagionidae	Rhagionidae spp.
	Rhinophoridae	Rhinophoridae spp.
	Sarcophagidae	Sarcophaga haemorrhoa
		Sarcophaga vagans
		Sarcophagidae spp.
	Scathophagidae	Scathophagidae spp.
	Scatopsidae	Scatopsidae spp.
	Sciaridae	Bradysia pauperata
		Bradysia sp. 1
		Bradysia sp. 2
		Corynoptera sp.
		Lycoriella inflata
		Sciara hemerobioides
		Sciara sp. 1
	Sepsidae	Saltella sphondylii
		Sepsidae spp.
		Sepsis neocynipsea
		Themira leachii
	Stratiomyidae	Stratiomyidae spp.
	Syrphidae	Arctophila bombiformis
		Cheilosia carbonaria
		Cheilosia griseiventris
		Cheilosia laticornis
		Cheilosia spp.
		Chrysotoxum fasciolatum
		Dasysyrhus spp.
		Epistrophe spp.
		Episyrphus balteatus
		Eristalis horticola
		Eristalis jugorum
		Eristalis rupium
		Eristalis spp.
		Eristalis tenax
		Eupeodes spp.
		Melanostoma spp.
		Myolepta obscura
		Platycheirus spp.
		Rhingia campestris
		Rhyngia
		Rhyngia spp.
		Scaeva spp.
		Sphaerophoria scripta
		Sphaerophoria sirchan
		Syrphidae sp.1
		Syrphidae sp.2
		Syrphidae sp.3
		Syrphidae sp.4
		Syrphidae sp.5
		Syrphidae sp.6
		Syrphidae sp.7
		Syrphidae sp.8
		Syrphidae sp.9
		Syrphidae sp.10
		Syrphidae spp.
		Syrphus admirandus
		Syrphus auberti
		Syrphus spp.
		Syrphus torvus
	Tachinidae	Admontia grandicornis
		Dinera carinifrons
		Estheria bohemani
		Meigenia mutabilis
		Siphona sp.
		Tachinidae spp.
	Therevidae	Therevidae spp.
	Tipulidae	Tipulidae spp.
Hemiptera	Lygaeidae	Lygaeidae spp.
	Miridae	Miridae spp.
	Nabidae	Nabidae spp.
Hymenoptera	Apidae	Andrena bicolor
		Andrena cineraria
		Andrena hattorfiana
		Andrena minutula
		Andrena rogenhoferi
		Andrena subopaca
		Andrena timmerana
		Anthidium byssinum
		Apis mellifera
		Bombus pascuorum
		Bombus quadricolor
		Bombus ruderarius
		Bombus rupestris
		Bombus sichelii
		Bombus soroeensis
		Bombus sp. 1
		Bombus sp.2
		Bombus sp.3
		Bombus sp.4
		Bombus sp.5
		Bombus sp.6
		Bombus terrestris
		Halictus rubicundus
		Hylaeus communis
		Hylaeus confusus
		Lasioglossum albipes
		Lasioglossum calceatum
		Lasioglossum fratellum
		Lasioglossum fulvicorne
		Lasioglossum laevigatum
		Lasioglossum leucopus
		Lasioglossum sp. 1
		Nomoda flavoguttata
	Braconidae	Braconidae spp.
	Cimbicidae	Cimbicidae spp.
	Crabronidae	Mellinus arvensis
	Eucoilidae	Eucoilidae spp.
	Formicidae	Formica exsecta
		Formica lemani
		Formica rufa
		Formica transkaukasica
		Lasius sp. 1
		Leptothorax sp. 1
	Ichneumonidae	Ichneumonidae spp.
	Megaspilidae	Megaspilidae spp.
	Pamphiliidae	Pamphiliidae spp.
	Tenthredinidae	Tenthredinidae spp.
	Xyelidae	Xyelidae spp.
Lepidoptera	Geometridae	Glacies coracina
		Glacies sp. 1
	Nymphalidae	Boloria pales
		Erebia epiphron
		Erebia manto
		Erebia sp. 1
		Melitaea asteria
	Zygaenidae	Zygaena exulans
Raphidioptera	Raphidiidae	Raphidiidae spp.
