# Supplementary material for: Interconnectedness of the Grinnellian and Eltonian Niche in Regional and Local Plant-Pollinator Communities
Source: Front Plant Sci. 2019 Nov 6;10:1371. doi: 10.3389/fpls.2019.01371 (PMC6856639; doi:10.3389/fpls.2019.01371)
Supplement: Supplementary file 3 [file Table_3.xlsx]

## Sheet: Blatt1
Junker et al.
Supporting Information 3
Mean trait values of animal taxa
Family	Body length [mm]	Proboscis lenght [mm]	Head capsule [mm]	mean pollen category
Agromyzidae	2.58125	NA	0.7625	1.625
Anthomyiidae	5.06991	1.21366	1.52652	1.76542
Apidae	9.93318	3.27264	3.19971	2.3917
Bibionidae	5.10533	0.143333	0.848	1.98333
Braconidae	2.47	NA	0.525	1.75
Bruchidae	2.48	NA	0.72	1.25
Calliphoridae	8.09559	1.92618	2.71853	2.24265
Cantharidae	7.87667	0.516667	1.65	1.91667
Cerambycidae	8.09	0.19875	1.53625	2.40625
Ceratopogonidae	1.52	NA	0.37	1.5
Chironomidae	2.69	NA	0.4	1.25
Chloropidae	2.22	0.0285714	0.804286	1.42857
Chrysomelidae	5.20556	NA	1.42333	1.80556
Cimbicidae	9.87	NA	2.16	3
Crabronidae	NA	NA	3.04	2
Cryptophagidae	6.34	NA	1.62	2.5
Curculionidae	2.90964	0.949286	0.566071	1.77679
Dasytidae	3.93562	NA	0.90125	1.79688
Diptera	4.7	0.6	0.8	2.75
Dolichopodidae	4.03	0.29	1.085	1.25
Elateridae	11.8575	NA	1.93	2.34375
Empididae	5.35703	1.6112	0.951392	2.12342
Ephydridae	3.37	NA	1.28	1.625
Eucoilidae	2.1575	NA	0.49	1.625
Fanniidae	3.999	0.789	1.13	2.075
Formicidae	2.37944	NA	1.04222	1.68056
Geometridae	8.36667	4.94	1.20333	1.66667
Ichneumonidae	6.01	NA	1.18437	1.8125
Lonchaeidae	2.06	NA	0.77	2.25
Lycosidae	4.27	NA	1.63	1.33333
Lygaeidae	7.575	2.765	1.45	2
Megaspilidae	2.44	NA	0.67	1.25
Melyridae	3.53	NA	0.91	2.75
Miridae	6.55794	3.00471	1.25853	1.86029
Muscidae	6.32768	1.21436	1.70622	2.07
Nabidae	7.48	2.41	0.9	1.25
Nymphalidae	11.415	6.921	2.252	1.9
Oedemeridae	7.85	NA	1.3	2.25
Pamphiliidae	5.505	NA	1.58833	2.20833
Phoridae	2.5	NA	0.746667	1.41667
Piophilidae	3.7	0.3	1.1	3
Psilidae	3.615	NA	0.945	1.375
Raphidiidae	10.35	NA	1.29	2.25
Rhagionidae	9.08	1.15	2.17	1.75
Rhinophoridae	9.46	2.39	2.3	1.5
Sarcophagidae	9.03517	1.87069	2.66586	2.22414
Scarabaeidae	9.62667	NA	2.29333	1.875
Scathophagidae	6.33077	1.03769	1.63538	1.80769
Scatopsidae	3.25	NA	0.38	1.5
Sciaridae	2.66286	0.0374286	0.415143	2.09286
Sepsidae	2.95125	0.0158333	0.830417	1.55208
Staphylinidae	2.42	NA	0.586522	1.67391
Stratiomyidae	8.66	0.74	2.21	1.75
Syrphidae	8.94017	1.66285	2.71358	2.23753
Tachinidae	6.66	3.01	2.01	2.09375
Tenthredinidae	8.45078	0.015098	2.28725	2.36275
Therevidae	6.66333	0.686667	1.85667	1.25
Tipulidae	12.1525	1.08	1.1875	2.125
Xyelidae	3.25	NA	0.88	1.25
Zygaenidae	11.5683	8.22167	1.68667	1.91667
