# Supplementary material for: Interconnectedness of the Grinnellian and Eltonian Niche in Regional and Local Plant-Pollinator Communities
Source: Front Plant Sci. 2019 Nov 6;10:1371. doi: 10.3389/fpls.2019.01371 (PMC6856639; doi:10.3389/fpls.2019.01371)
Supplement: Supplementary file 5 [file Table_5.xlsx]

## Sheet: Blatt1
Junker et al.
Supporting Information 5
Within taxon variance in environmental factors and morphological traits relative to between taxon variation.
Per taxon at the local and regional scale the within-taxon variance as well the the quationt of the within : between variance is given. The proportion of taxa that exhibit a larger within than between variance is given below each table.
Animals | local scale
	Temperature				Aspect				Proboscis length				Insect length				Head width
Insect Taxon	within	within / between		Insect Taxon	within	within / between		Insect Taxon	within	within / between		Insect Taxon	within	within / between		Insect Taxon	within	within / between
Anthomyiidae	0.0674612	0.879749		Anthomyiidae	0.1019	0.859229		Anthomyiidae	0.00381392	0.166177		Anthomyiidae	0.00660893	0.369083		Anthomyiidae	0.00254391	0.159024
Apidae	0.0503968	0.657216		Apidae	0.167361	1.4112		Apidae	0.0110271	0.480463		Apidae	0.00828072	0.462445		Apidae	0.000523072	0.0326981
Bibionidae	0.0565476	0.737428		Bibionidae	0.0833333	0.702672		Bibionidae	0.00185178	0.0806842		Bibionidae	0.00784186	0.437936		Bibionidae	0.013765	0.860477
Calliphoridae	NA	NA		Calliphoridae	NA	NA		Calliphoridae	NA	NA		Calliphoridae	NA	NA		Calliphoridae	NA	NA
Curculionidae	0.0797548	1.04007		Curculionidae	0.09375	0.790506		Curculionidae	0.00179498	0.0782096		Curculionidae	0.000119303	0.00666261		Curculionidae	0.000423819	0.0264936
Empididae	0.103168	1.34539		Empididae	0.133757	1.12785		Empididae	0.0643171	2.80237		Empididae	0.0244769	1.36694		Empididae	0.00630849	0.394355
Fanniidae	0.0666302	0.868913		Fanniidae	0.0357143	0.301145		Fanniidae	0.00455505	0.198469		Fanniidae	0.00174853	0.0976486		Fanniidae	0.000287721	0.0179859
Lygaeidae	NA	NA		Lygaeidae	NA	NA		Lygaeidae	NA	NA		Lygaeidae	NA	NA		Lygaeidae	NA	NA
Melyridae	0.00344388	0.044911		Melyridae	0.01875	0.158101		Melyridae	0	0		Melyridae	0.00359192	0.200595		Melyridae	0	0
Muscidae	0.0715782	0.933439		Muscidae	0.121999	1.02871		Muscidae	0.01371	0.597359		Muscidae	0.0111612	0.623308		Muscidae	0.0100544	0.628518
Rhagionidae	NA	NA		Rhagionidae	NA	NA		Rhagionidae	NA	NA		Rhagionidae	NA	NA		Rhagionidae	NA	NA
Sarcophagidae	0	0		Sarcophagidae	0	0		Sarcophagidae	0.00325991	0.142038		Sarcophagidae	0.00108399	0.0605366		Sarcophagidae	0.0114784	0.717536
Scathophagidae	0.036018	0.469704		Scathophagidae	0.142857	1.20458		Scathophagidae	0	0		Scathophagidae	0.0039215	0.219		Scathophagidae	2.48392e-05	0.00155274
Syrphidae	0.0582483	0.759606		Syrphidae	0.14984	1.26346		Syrphidae	0.00590008	0.257073		Syrphidae	0.000610061	0.0340695		Syrphidae	0.0347626	2.17307
Tenthredinidae	0.0085034	0.110891		Tenthredinidae	0.0989583	0.834423		Tenthredinidae	0	0		Tenthredinidae	0.0149629	0.83562		Tenthredinidae	7.74284e-05	0.00484018
Tipulidae	NA	NA		Tipulidae	NA	NA		Tipulidae	NA	NA		Tipulidae	NA	NA		Tipulidae	NA	NA
Zygaenidae	NA	NA		Zygaenidae	NA	NA		Zygaenidae	NA	NA		Zygaenidae	NA	NA		Zygaenidae	NA	NA
Proportion of taxa with larger within variation		0.166667				0.416667				0.0833333				0.0833333				0.0833333
Animals | regional scale
	Temperature				Aspect				Proboscis length				Insect length				Head width
Insect Taxon	within	within / between		Insect Taxon	within	within / between		Insect Taxon	within	within / between		Insect Taxon	within	within / between		Insect Taxon	within	within / between
Anthomyiidae	0.0546601	0.63122		Anthomyiidae	0.0492398	0.780425		Anthomyiidae	0.00141701	0.237679		Anthomyiidae	0.00311406	0.218517		Anthomyiidae	0.00111846	0.401928
Apidae	0.117087	1.35213		Apidae	0.0352686	0.55899		Apidae	0.0101129	1.69626		Apidae	0.00975879	0.684786		Apidae	0.00303484	1.0906
Bibionidae	0.0492197	0.568394		Bibionidae	0.0324384	0.514133		Bibionidae	0.00010342	0.0173469		Bibionidae	0.00357482	0.250849		Bibionidae	0.000418301	0.15032
Calliphoridae	0.0393728	0.454681		Calliphoridae	0.0153134	0.242709		Calliphoridae	0.00103787	0.174084		Calliphoridae	0.00321674	0.225722		Calliphoridae	0.000486057	0.174669
Cantharidae	0.00697094	0.0805011		Cantharidae	0.0185644	0.294236		Cantharidae	0.00200302	0.335973		Cantharidae	0.00656719	0.460827		Cantharidae	8.01217e-05	0.0287924
Cerambycidae	0.0836141	0.965584		Cerambycidae	0.078951	1.25133		Cerambycidae	0.00404953	0.679238		Cerambycidae	0.0120382	0.844736		Cerambycidae	0.000391857	0.140817
Chrysomelidae	0.0603326	0.696726		Chrysomelidae	0.02515	0.398614		Chrysomelidae	0.000772421	0.12956		Chrysomelidae	0.00265161	0.186067		Chrysomelidae	0.00158029	0.56789
Cimbicidae	NA	NA		Cimbicidae	NA	NA		Cimbicidae	NA	NA		Cimbicidae	NA	NA		Cimbicidae	NA	NA
Crabronidae	NA	NA		Crabronidae	NA	NA		Curculionidae	0.00010724	0.0179877		Curculionidae	5.24885e-05	0.00368318		Curculionidae	1.48851e-05	0.00534911
Curculionidae	0.0259009	0.299106		Curculionidae	0.0766815	1.21536		Dasytidae	0.00015056	0.0252539		Dasytidae	0.000258093	0.0181107		Dasytidae	2.53295e-05	0.00910237
Dasytidae	0.00098885	0.0114193		Dasytidae	0.00717377	0.113701		Diptera	9.1255e-05	0.0153064		Diptera	8.31385e-05	0.00583393		Diptera	1.4266e-05	0.0051266
Diptera	0.00130407	0.0150596		Diptera	0.0145498	0.230607		Elateridae	0	0		Elateridae	0.0174559	1.2249		Elateridae	0.000525114	0.188704
Elateridae	0.120195	1.38802		Elateridae	0.0463235	0.734204		Empididae	0.00280598	0.470654		Empididae	0.00747818	0.524752		Empididae	0.000288294	0.103601
Empididae	0.114624	1.32369		Empididae	0.0893502	1.41616		Fanniidae	0.000143249	0.0240275		Fanniidae	0.000550485	0.0386282		Fanniidae	9.73241e-05	0.0349743
Fanniidae	0.0684851	0.790873		Fanniidae	0.0579568	0.918586		Lygaeidae	0.00747329	1.25351		Lygaeidae	0.00138255	0.0970153		Lygaeidae	0.000211849	0.07613
Lygaeidae	0.0159305	0.183967		Lygaeidae	0.000928377	0.0147143		Melyridae	NA	NA		Melyridae	NA	NA		Melyridae	NA	NA
Melyridae	NA	NA		Melyridae	NA	NA		Miridae	0.00278382	0.466937		Miridae	0.00454491	0.318922		Miridae	0.000147873	0.0531395
Miridae	0.0145561	0.168096		Miridae	0.00969098	0.153597		Muscidae	0.00118009	0.197939		Muscidae	0.0057006	0.400018		Muscidae	0.000840242	0.301948
Muscidae	0.0847491	0.978691		Muscidae	0.0810659	1.28485		Nabidae	NA	NA		Nabidae	NA	NA		Nabidae	NA	NA
Nabidae	NA	NA		Nabidae	NA	NA		Oedemeridae	0	0		Oedemeridae	0.00187445	0.131532		Oedemeridae	3.77667e-05	0.0135718
Oedemeridae	0.00233894	0.0270103		Oedemeridae	0.000193757	0.00307095		Pamphiliidae	0	0		Pamphiliidae	0.00260617	0.182878		Pamphiliidae	0.000225554	0.0810549
Pamphiliidae	0	0		Pamphiliidae	0.0022325	0.035384		Raphidiidae	NA	NA		Raphidiidae	NA	NA		Raphidiidae	NA	NA
Rhagionidae	0.0170766	0.197202		Rhagionidae	7.33769e-06	0.000116299		Rhagionidae	0	0		Rhagionidae	0.00389159	0.273077		Rhagionidae	0.00156926	0.563926
Rhinophoridae	0.00197159	0.0227682		Rhinophoridae	0.000485944	0.00770196		Rhinophoridae	0	0		Rhinophoridae	0.000948445	0.0665535		Rhinophoridae	6.69549e-06	0.00240608
Sarcophagidae	0.0300902	0.347484		Sarcophagidae	0.0149057	0.236248		Sarcophagidae	0.00142286	0.238659		Sarcophagidae	0.00901318	0.632466		Sarcophagidae	0.000637422	0.229063
Scathophagidae	0.0971788	1.12223		Scathophagidae	0.0645917	1.02375		Scathophagidae	0.000879395	0.147503		Scathophagidae	0.00692243	0.485755		Scathophagidae	0.000801926	0.288179
Stratiomyidae	0.09797	1.13137		Stratiomyidae	0.00338399	0.0536346		Stratiomyidae	0.000466886	0.078312		Stratiomyidae	0	0		Stratiomyidae	0.00156926	0.563926
Syrphidae	0.084345	0.974024		Syrphidae	0.0590191	0.935422		Syrphidae	0.0039121	0.656186		Syrphidae	0.0120535	0.845811		Syrphidae	0.0029	1.04214
Tachinidae	0.00607402	0.0701433		Tachinidae	0.00553068	0.0876585		Tachinidae	0.0143343	2.40433		Tachinidae	0.0201455	1.41364		Tachinidae	0.00180537	0.648774
Tenthredinidae	0.0789967	0.912262		Tenthredinidae	0.049407	0.783076		Tenthredinidae	0.000106415	0.0178493		Tenthredinidae	0.00889738	0.624339		Tenthredinidae	0.00104056	0.373936
Tipulidae	0.0635373	0.733735		Tipulidae	0.0629517	0.997752		Tipulidae	0.00166241	0.27884		Tipulidae	0.0033186	0.23287		Tipulidae	0.000613887	0.220606
Xyelidae	NA	NA		Xyelidae	NA	NA		Xyelidae	NA	NA		Xyelidae	NA	NA		Xyelidae	NA	NA
Zygaenidae	0.0642196	0.741614		Zygaenidae	0.0162879	0.258155		Zygaenidae	0.0399429	6.69973		Zygaenidae	0.0304294	2.13526		Zygaenidae	0.000226399	0.0813584
Proportion of taxa with larger within variation		0.178571				0.178571				0.142857				0.107143				0.0714286
Plants | local scale
	Temperature				Aspect				Nectar depth				Nectar width				Pollen position
Plant Taxon	within	within / between		Plant Taxon	within	within / between		Plant Taxon	within	within / between		Plant Taxon	within	within / between		Plant Taxon	within	within / between
Achillea_atrata	NA	NA		Achillea_atrata	NA	NA		Achillea_atrata	NA	NA		Achillea_atrata	NA	NA		Achillea_atrata	NA	NA
Aconitum_napellus	0	0		Aconitum_napellus	0	0		Alchemilla_vulgaris	0.000633144	0.00941627		Alchemilla_vulgaris	0.000180559	0.00286682		Alchemilla_vulgaris	0.000426166	0.0162994
Alchemilla__fissa	0.0545281	0.711091		Alchemilla__fissa	0.0902778	0.761228		Androsace_obtusifolia	0.000101263	0.00150601		Androsace_obtusifolia	5.53398e-05	0.000878656		Androsace_obtusifolia	0.000227778	0.00871172
Alchemilla_vulgaris	0.0151965	0.198175		Alchemilla_vulgaris	0.0647503	0.545978		Bartsia_alpina	NA	NA		Bartsia_alpina	NA	NA		Bartsia_alpina	NA	NA
Androsace_obtusifolia	0.0396992	0.51771		Androsace_obtusifolia	0.0606618	0.511504		Campanula_barbata	0.0149492	0.222329		Campanula_barbata	0.0137809	0.218806		Campanula_barbata	0.00561853	0.21489
Antennaria_carpatica	0	0		Antennaria_carpatica	0	0		Campanula_scheuchzeri	0.00546303	0.0812475		Campanula_scheuchzeri	0.0121854	0.193474		Campanula_scheuchzeri	0.106262	4.06414
Anthyllis_vulneraria	0.0255102	0.332674		Anthyllis_vulneraria	0.0125	0.105401		Carum_carvi	0	0		Carum_carvi	0	0		Carum_carvi	0.000214728	0.00821261
Aster_alpinus	NA	NA		Aster_alpinus	NA	NA		Cerastium_fontanum	0	0		Cerastium_fontanum	0	0		Cerastium_fontanum	0.00312033	0.119342
Bartsia_alpina	NA	NA		Bartsia_alpina	NA	NA		Crepis_aurea	0.00450235	0.06696		Crepis_aurea	0.000393075	0.00624105		Crepis_aurea	0.00253995	0.0971443
Bellidiastrum_michelii	0.00740777	0.0966034		Bellidiastrum_michelii	0.0673077	0.567543		Geum_montanum	0	0		Geum_montanum	0	0		Geum_montanum	0.000110059	0.0042094
Campanula_barbata	0.00327988	0.0427724		Campanula_barbata	0.0714286	0.60229		Hieracium_alpinum	NA	NA		Hieracium_alpinum	NA	NA		Hieracium_alpinum	NA	NA
Campanula_scheuchzeri	0.062133	0.810266		Campanula_scheuchzeri	0.0990516	0.835209		Homogyne_alpina	0.000565299	0.00840727		Homogyne_alpina	0.000100928	0.00160249		Homogyne_alpina	0.000502159	0.0192059
Carum_carvi	0.0732511	0.955255		Carum_carvi	0.0976052	0.823013		Leontodon_hispidus	0.0018964	0.0282037		Leontodon_hispidus	6.21825e-05	0.000987302		Leontodon_hispidus	0.00222307	0.085025
Cerastium_fontanum	0.027551	0.359288		Cerastium_fontanum	0.266667	2.24855		Myosotis_alpestris	0.000829847	0.0123417		Myosotis_alpestris	0.000893956	0.0141938		Myosotis_alpestris	0.00047707	0.0182463
Crepis_aurea	0.014881	0.19406		Crepis_aurea	0.0208333	0.175668		Phyteuma_hemisphaericum	NA	NA		Phyteuma_hemisphaericum	NA	NA		Phyteuma_hemisphaericum	NA	NA
Gentiana_nivalis	NA	NA		Gentiana_nivalis	NA	NA		Polygonum_viviparum	0.000387519	0.00576327		Polygonum_viviparum	0.00035383	0.00561794		Polygonum_viviparum	0.000372511	0.0142473
Gentiana_verna_agg	0	0		Gentiana_verna_agg	0	0		Potentilla_aurea	0	0		Potentilla_aurea	0	0		Potentilla_aurea	0.00496708	0.189974
Gentianella_germanica	NA	NA		Gentianella_germanica	NA	NA		Potentilla_crantzii	0	0		Potentilla_crantzii	0	0		Potentilla_crantzii	0.00141373	0.0540702
Geum_montanum	0.0956633	1.24753		Geum_montanum	0.1875	1.58101		Ranunculus_montanus	0	0		Ranunculus_montanus	0	0		Ranunculus_montanus	0.00114757	0.0438905
Helianthemum_alpestre	0	0		Helianthemum_alpestre	0	0		Silene_acaulis	0.00754019	0.11214		Silene_acaulis	0.00371346	0.0589604		Silene_acaulis	NA	NA
Helianthemum_nummularium	0.0572157	0.74614		Helianthemum_nummularium	0.0345982	0.291734		Silene_vulgaris	0.00497011	0.0739166		Silene_vulgaris	0.0211553	0.335893		Silene_vulgaris	0.0269152	1.02941
Hieracium_alpinum	NA	NA		Hieracium_alpinum	NA	NA		Taraxacum_officinale	3.48588e-05	0.000518429		Taraxacum_officinale	8.23993e-06	0.000130829		Taraxacum_officinale	6.60356e-06	0.000252564
Homogyne_alpina	0.00285471	0.0372278		Homogyne_alpina	0.014881	0.125477		Thymus_praecox	0.00273635	0.0406957		Thymus_praecox	0.00052039	0.00826248		Thymus_praecox	0.00174467	0.0667277
Leontodon_hispidus	0.0796022	1.03808		Leontodon_hispidus	0.0746173	0.629178		Trifolium_badium	0.000914189	0.013596		Trifolium_badium	0.000196042	0.00311265		Trifolium_badium	0.000375119	0.014347
Leucanthemopsis_alpina_subsp_minima	0.0332373	0.433442		Leucanthemopsis_alpina_subsp_minima	0.0581989	0.490737		Trifolium_pratense	0.00180745	0.0268808		Trifolium_pratense	0.000160796	0.00255304		Trifolium_pratense	0.000764768	0.0292498
Minuartia_gerardii	0.000637755	0.00831685		Minuartia_gerardii	0.03125	0.263502
Myosotis_alpestris	0.0845809	1.10301		Myosotis_alpestris	0.108264	0.912887
Phyteuma_hemisphaericum	NA	NA		Phyteuma_hemisphaericum	NA	NA
Polygonum_viviparum	0.0587272	0.765851		Polygonum_viviparum	0.122368	1.03182
Potentilla_aurea	0.0555486	0.7244		Potentilla_aurea	0.126743	1.0687
Potentilla_crantzii	0.133929	1.74654		Potentilla_crantzii	0	0
Ranunculus_montanus	0.0489748	0.638672		Ranunculus_montanus	0.0920149	0.775875
Rhinanthus_glacialis	0	0		Rhinanthus_glacialis	0.125	1.05401
Silene_acaulis	0	0		Silene_acaulis	0	0
Silene_vulgaris	0	0		Silene_vulgaris	0	0
Taraxacum_officinale	0.0771684	1.00634		Taraxacum_officinale	0.03125	0.263502
Thymus_praecox	0.00390625	0.0509407		Thymus_praecox	0.00390625	0.0329377
Trifolium_badium	0.0751488	0.980002		Trifolium_badium	0.0625	0.527004
Trifolium_pratense	0.052553	0.685335		Trifolium_pratense	0.109684	0.924861
Proportion of taxa with larger within variation		0.15625				0.15625				0				0				0.1
Plants | regional scale
	Temperature				Aspect				Nectar depth				Nectar width				Pollen position
Plant Taxon	within	within / between		Plant Taxon	within	within / between		Plant Taxon	within	within / between		Plant Taxon	within	within / between		Plant Taxon	within	within / between
Achillea_atrata	0.000397418	0.00458942		Achillea_atrata	0.000281588	0.00446303		Achillea_atrata	3.68172e-05	0.00445986		Anthomyiidae	0.00111846	0.401928		Achillea_atrata	8.15245e-05	0.00828918
Achillea_millefolium	0.00491945	0.0568103		Achillea_millefolium	0.0106732	0.169165		Achillea_millefolium	0.000147816	0.0179058		Apidae	0.00303484	1.0906		Achillea_millefolium	0.000599578	0.0609634
Acinos_arvensis	0.00350841	0.0405155		Acinos_arvensis	0.000290635	0.00460642		Acinos_arvensis	0.000151384	0.0183379		Bibionidae	0.000418301	0.15032		Acinos_arvensis	0.000931093	0.0946709
Aconitum_tauricum	0.00232511	0.0268506		Aconitum_tauricum	0.0136341	0.216094		Aconitum_tauricum	0.00144435	0.174962		Calliphoridae	0.000486057	0.174669		Aconitum_tauricum	0.00203993	0.207414
Adenosstyles_alariae	0	0		Adenosstyles_alariae	0	0		Ajuga_reptans	0.000267546	0.0324092		Cantharidae	8.01217e-05	0.0287924		Ajuga_reptans	0.000200951	0.0204321
Ajuga_reptans	0	0		Ajuga_reptans	0	0		Alchemilla_vulgaris	4.16474e-05	0.00504497		Cerambycidae	0.000391857	0.140817		Alchemilla_vulgaris	0.000165351	0.0168125
Alchemilla_vulgaris	0.0426695	0.492751		Alchemilla_vulgaris	0.0239527	0.379638		Arabis_alpina	9.17151e-05	0.0111099		Chrysomelidae	0.00158029	0.56789		Arabis_alpina	0.000234963	0.0238903
Androsacae_obtusifolia	NA	NA		Androsacae_obtusifolia	NA	NA		Arenaria_ciliata	2.03158e-05	0.00246096		Cimbicidae	NA	NA		Arenaria_ciliata	0.000763976	0.077679
Antennaria_carpatica	NA	NA		Antennaria_carpatica	NA	NA		Aster_bellidiastrum	5.17046e-05	0.00626325		Cryptophagidae	NA	NA		Aster_bellidiastrum	0.000100107	0.0101786
Arabis_alpina	0	0		Arabis_alpina	0	0		Astragalus_alpinus	NA	NA		Curculionidae	1.48851e-05	0.00534911		Astragalus_alpinus	NA	NA
Archilea_atrata	0	0		Archilea_atrata	0	0		Bartsia_alpina	NA	NA		Dasytidae	2.53295e-05	0.00910237		Bartsia_alpina	NA	NA
Archilea_millefolium	0.000571453	0.00659919		Archilea_millefolium	0.00160207	0.0253921		Bellis_perennis	1.58755e-05	0.00192308		Diptera	1.4266e-05	0.0051266		Bellis_perennis	0.000142706	0.01451
Arnica_montana	0	0		Arenaria_ciliata	0	0		Calluna_vulgaris	6.54839e-05	0.0079324		Elateridae	0.000525114	0.188704		Calluna_vulgaris	0.000170879	0.0173745
Aster_bellidiastrum	0.0959102	1.10758		Arnica_montana	0	0		Caltha_palustris	0	0		Empididae	0.000288294	0.103601		Caltha_palustris	0.00192662	0.195893
Astragalus_alpinus	NA	NA		Aster_bellidiastrum	0.0453994	0.719557		Campanula_barbata	NA	NA		Fanniidae	9.73241e-05	0.0349743		Campanula_barbata	NA	NA
Bartsia_alpina	NA	NA		Astragalus_alpinus	NA	NA		Campanula_rotundifolia	0.00219954	0.266441		Lygaeidae	0.000211849	0.07613		Campanula_rotundifolia	0.0164767	1.6753
Bellis_perennis	0.00614669	0.0709825		Bartsia_alpina	NA	NA		Campanula_scheuchzeri	0.000834977	0.101145		Melyridae	NA	NA		Campanula_scheuchzeri	0.0220035	2.23725
Biscutella_laevigata	0	0		Bellis_perennis	0.000228204	0.00361691		Carduus_defloratus	0.000799403	0.0968358		Miridae	0.000147873	0.0531395		Carduus_defloratus	0	0
Boligonium_viviparum	NA	NA		Biscutella_laevigata	0	0		Carlina_acaulis	5.90169e-05	0.00714902		Muscidae	0.000840242	0.301948		Carlina_acaulis	0.000127567	0.0129706
Brunella_vulgaris	0	0		Boligonium_viviparum	NA	NA		Carum_carvi	0	0		Nabidae	NA	NA		Carum_carvi	0.000296995	0.0301977
Calluna_vulgaris	0.0342741	0.395801		Brunella_vulgaris	0	0		Centaurea_jacea	0.00128336	0.15546		Oedemeridae	3.77667e-05	0.0135718		Centaurea_jacea	0.00118697	0.120688
Caltha_palustris	0.0160347	0.185171		Calluna_vulgaris	0.00302978	0.0480205		Cerastium_uniflorum	0	0		Pamphiliidae	0.000225554	0.0810549		Cerastium_uniflorum	0.000495776	0.0504091
Campanula_barbata	NA	NA		Caltha_palustris	0.00895914	0.141998		Cirsium_acaule	6.10982e-05	0.00740114		Raphidiidae	NA	NA		Cirsium_acaule	1.65528e-07	1.68304e-05
Campanula_rotundifolia	0.00438396	0.0506264		Campanula_barbata	NA	NA		Crepis_aurea	0.000352509	0.0427012		Rhagionidae	0.00156926	0.563926		Crepis_aurea	0.0015556	0.158169
Campanula_scheuchzeri	0.0191852	0.221553		Campanula_rotundifolia	0.0116897	0.185276		Doronicum_glaciale	0.000114399	0.0138577		Rhinophoridae	6.69549e-06	0.00240608		Doronicum_glaciale	7.93457e-05	0.00806765
Cardamine_amara	NA	NA		Campanula_scheuchzeri	0.0559545	0.886849		Dryas_octopetala	0	0		Sarcophagidae	0.000637422	0.229063		Dryas_octopetala	0.00694518	0.706167
Carlina_acaulis	0	0		Cardamine_amara	NA	NA		Erigeron_uniflorus	NA	NA		Scathophagidae	0.000801926	0.288179		Erigeron_uniflorus	NA	NA
Carum_carvi	0.037169	0.429232		Carduus_defloratus	0	0		Euphrasia_minima	NA	NA		Stratiomyidae	0.00156926	0.563926		Euphrasia_minima	NA	NA
Centaurea_jacea	0	0		Carlina_acaulis	0.000157522	0.00249665		Galeopsis_tetrahit	NA	NA		Syrphidae	0.0029	1.04214		Galeopsis_tetrahit	NA	NA
Cerastium_fontanum	NA	NA		Carum_carvi	0.0105308	0.166908		Galium_mollugo	4.6096e-07	5.58385e-05		Tachinidae	0.00180537	0.648774		Galium_mollugo	6.95878e-05	0.00707549
Cerastium_uniflorum	0.0178221	0.205812		Centaurea_jacea	0	0		Galium_pumilum	0.000134818	0.0163312		Tenthredinidae	0.00104056	0.373936		Galium_pumilum	0.000252046	0.0256273
Chrysoplenium_alternifolium	NA	NA		Cerastium_fontanum	NA	NA		Gentiana_acaulis	0.00557192	0.674956		Tipulidae	0.000613887	0.220606		Gentiana_acaulis	0.00780419	0.793508
Cirsium_acaule	0	0		Cerastium_uniflorum	0.0226222	0.35855		Gentiana_verna	NA	NA		Xyelidae	NA	NA		Gentiana_verna	NA	NA
Cirsium_spinosissimium	3.39396e-05	0.000391938		Chrysoplenium_alternifolium	NA	NA		Geum_montanum	0	0		Zygaenidae	0.000226399	0.0813584		Geum_montanum	0.00275101	0.279715
Crepis_aurea	0.0633402	0.731459		Cirsium_acaule	0	0		Hieracium_alpinum	0.000275365	0.0333564						Hieracium_alpinum	0.000978539	0.0994951
Crepis_biennis	0.12148	1.40286		Cirsium_spinosissimium	0.000425479	0.00674363		Hieracium_lactucella	0.000133888	0.0162186						Hieracium_lactucella	0.00159384	0.162058
Doronicum_glaciale	0.00853527	0.0985662		Crepis_aurea	0.0394657	0.625511		Homogyne_alpina	0.000686131	0.0831146						Homogyne_alpina	0.000107328	0.0109128
Dryas_octopetala	0.000907766	0.010483		Crepis_biennis	0.0290111	0.459811		Hypericum_maculatum	0	0						Hypericum_maculatum	0.00165626	0.168404
Erigeron_uniflorus	NA	NA		Doronicum_glaciale	0.0224864	0.356399		Leontodon_hispidus	0.000963679	0.116735						Leontodon_hispidus	0.0026145	0.265835
Euphrasia_minima	NA	NA		Dryas_octopetala	0.0130031	0.206092		Leucanthemum_vulgare	4.79689e-05	0.00581073						Leucanthemum_vulgare	6.50241e-05	0.00661147
Euphrasia_officinalis	0.000653736	0.00754941		Erigeron_uniflorus	NA	NA		Lloydia_serotina	0.000185138	0.0224268						Lloydia_serotina	0	0
Galeopsis_tetrahit	NA	NA		Euphrasia_minima	NA	NA		Lotus_corniculatus	0.000225298	0.0272915						Lotus_corniculatus	0.00246876	0.251017
Galium_mollugo	0.00100583	0.0116154		Euphrasia_officinalis	0.00138463	0.0219457		Minuartia_sedoides	6.37729e-05	0.00772514						Minuartia_sedoides	7.51816e-05	0.00764426
Galium_pumilum	0.0393592	0.454524		Galeopsis_tetrahit	NA	NA		Moehringia_ciliata	0.00015451	0.0187166						Moehringia_ciliata	0.000177413	0.0180389
Gentiana_acaulis	0.00527051	0.0608644		Galium_mollugo	0.000820556	0.0130054		Myosotis_alpestris	0.000104042	0.0126032						Myosotis_alpestris	0.0005004	0.0508793
Gentiana_germanica	0.000823601	0.00951102		Galium_pumilum	0.0106617	0.168982		Myosotis_sylvatica	2.82443e-05	0.00342138						Myosotis_sylvatica	0.000254142	0.0258405
Gentiana_glacialis	NA	NA		Gentiana_acaulis	0.100362	1.59069		Parnassia_palustris	0	0						Parnassia_palustris	0.000500593	0.0508989
Gentiana_verna	0.00613299	0.0708243		Gentiana_germanica	0.010325	0.163645		Phyteuma_hemisphaericum	0.00105071	0.127278						Phyteuma_hemisphaericum	0.00433071	0.440335
Geranium_sylvaticum	NA	NA		Gentiana_glacialis	NA	NA		Pimpinella_major	0	0						Pimpinella_major	0.000182003	0.0185056
Geum_montanum	0.00632329	0.073022		Gentiana_verna	0.0402667	0.638207		Plantago_lanceolata	7.13008e-05	0.00863703						Plantago_lanceolata	0.0081763	0.831343
Helianthemum_alpestre	0.00270428	0.0312293		Geranium_sylvaticum	NA	NA		Plantago_media	0.000105091	0.0127302						Plantago_media	0.00428748	0.435939
Hieracium_alpinum	0.0138143	0.159529		Geum_montanum	0.0835758	1.32463		Polygonum_viviparum	2.09529e-08	2.53813e-06						Polygonum_viviparum	6.29419e-05	0.00639975
Hieracium_lactucella	0.00355161	0.0410143		Helianthemum_alpestre	0.0158575	0.251334		Potentilla_aurea	0	0						Potentilla_aurea	0.0054625	0.555412
Hiracium_muroum	NA	NA		Hieracium_alpinum	0.0187644	0.297405		Potentilla_crantzii	0	0						Potentilla_crantzii	0.00100074	0.101752
Homogyne_alpina	0.0878763	1.0148		Hieracium_lactucella	0.000199795	0.00316665		Potentilla_erecta	0	0						Potentilla_erecta	0.00109413	0.111248
Hypericum_maculatum	0.00734672	0.0848406		Hiracium_muroum	NA	NA		Primula_minima	NA	NA						Primula_minima	NA	NA
Leontodon_hispidus	0.0876869	1.01262		Homogyne_alpina	0.0877319	1.39051		Pritzelago_alpina	NA	NA						Pritzelago_alpina	NA	NA
Leucanthemum_vulgare	0.00320929	0.0370612		Hypericum_maculatum	0.00772674	0.122465		Prunella_vulgaris	0.000296654	0.0359352						Prunella_vulgaris	0.00019366	0.0196908
Ligusticum_mutellina	0.00214625	0.0247851		Leontodon_hispidus	0.05476	0.867918		Pulsatilla_alpina	0	0						Pulsatilla_alpina	0.00765145	0.777978
Lloydia_serotina	0	0		Leucanthemum_vulgare	0.000706523	0.011198		Ranunculus_acris	0	0						Ranunculus_acris	0.00223161	0.226904
Loiseleura_procumbens	NA	NA		Ligusticum_mutellina	0.0125853	0.199471		Ranunculus_alpestris	0	0						Ranunculus_alpestris	0.00113496	0.115399
Lotus_corniculatus	0.0138479	0.159917		Lloydia_serotina	0	0		Ranunculus_montanus	0	0						Ranunculus_montanus	0.00193911	0.197164
Minuartia_rupestris	NA	NA		Loiseleura_procumbens	NA	NA		Ranunculus_repens	0	0						Ranunculus_repens	0.000739764	0.0752171
Minuartia_sedoides	0.000612407	0.00707213		Lotus_corniculatus	0.00100066	0.0158599		Rhododendron_ferrugineum	0.000885584	0.107275						Rhododendron_ferrugineum	0.000979417	0.0995844
Myosotis_alpestris	0.00472654	0.0545826		Minuartia_rupestris	NA	NA		Rumex_alpestris	0	0						Rumex_alpestris	NA	NA
Myosotis_sylvatica	0.0125498	0.144927		Minuartia_sedoides	0.0147803	0.23426		Rumex_alpinum	0	0						Rumex_alpinum	0.000106354	0.0108137
Parnassia_palustris	0.00864315	0.099812		Moehringia_ciliata	0	0		Saxifraga_aizoides	0	0						Saxifraga_aizoides	0.000163569	0.0166312
Phyteuma_hemisphaericum	0.00015373	0.00177529		Myosotis_alpestris	0.00595329	0.0943566		Saxifraga_androsacea	0.000114067	0.0138175						Saxifraga_androsacea	0.0021638	0.22001
Phyteuma_obiculare	0.000854917	0.00987267		Myosotis_sylvatica	0.0142014	0.225085		Saxifraga_moschata	0	0						Saxifraga_moschata	0.00085929	0.0873702
Pimpinella_major	0.00371453	0.0428958		Parnassia_palustris	0.00327628	0.0519273		Saxifraga_oppositifolia	0.000681561	0.0825611						Saxifraga_oppositifolia	4.34234e-05	0.00441517
Plantago_lanceolata	0.00463515	0.0535272		Phyteuma_hemisphaericum	0.00272968	0.0432641		Saxifraga_paniculata	0	0						Saxifraga_paniculata	0.000471257	0.0479161
Plantago_media	0.0249948	0.288643		Phyteuma_obiculare	0.00669819	0.106163		Saxifraga_stellaris	0	0						Saxifraga_stellaris	0.000708369	0.0720249
Polygala_vulgaris	NA	NA		Pimpinella_major	0.000285579	0.00452629		Scorzoneroides_autumnalis	0.00029928	0.0362533						Scorzoneroides_autumnalis	0.00101056	0.102751
Polygonum_viviparum	0.0317102	0.366192		Plantago_lanceolata	0.000345486	0.00547577		Silene_acaulis	0.00038372	0.046482						Silene_acaulis	0.00133254	0.135489
Potentilla_aurea	0.0718874	0.830162		Plantago_media	0.0234708	0.372		Silene_dioica	NA	NA						Silene_vulgaris	0.00109948	0.111792
Potentilla_crantzii	0	0		Polygala_vulgaris	NA	NA		Silene_vulgaris	0.000213739	0.0258913						Stellaria_graminea	0.000809899	0.0823483
Potentilla_erecta	0.0220441	0.254568		Polygonum_viviparum	0.0777384	1.23211		Stellaria_graminea	0.000562623	0.0681534						Taraxacum_officinale	0.00217843	0.221497
Prunella_vulgaris	0.00568414	0.065641		Potentilla_aurea	0.0376584	0.596867		Taraxacum_officinale	0.000438157	0.0530762						Thymus_praecox	0.0019934	0.202684
Pulsatilla_alpina	0.00317471	0.0366619		Potentilla_crantzii	0	0		Thymus_praecox	0.000171927	0.0208264						Trifolium_badium	0.000184545	0.018764
Ranunculus_acris	0.0385571	0.445261		Potentilla_erecta	0.0206975	0.328045		Trifolium_badium	0.000110866	0.0134297						Trifolium_pratense	0.000748605	0.0761161
Ranunculus_alpestris	0.0223126	0.257668		Primula_minima	NA	NA		Trifolium_pratense	0.00032511	0.0393823						Trifolium_repens	0.000358792	0.036481
Ranunculus_glacialis	NA	NA		Pritzelago_alpina	NA	NA		Trifolium_repens	0.000696246	0.0843399						Trollius_europaeus	0.00417694	0.4247
Ranunculus_montanus	0.080903	0.934276		Prunella_vulgaris	0.000469103	0.00743505		Trollius_europaeus	0.0078788	0.9544						Vaccinium_myrtillus	0.00048171	0.0489789
Ranunculus_repens	0	0		Pulsatilla_alpina	0.0200565	0.317886		Vaccinium_myrtillus	4.08662e-05	0.00495034						Veratrum_album	0.00482027	0.490112
Rhinanthus_glacialis	0.00157791	0.0182219		Ranunculus_acris	0.0416881	0.660735		Veratrum_album	0.000295811	0.0358331						Veronica_alpina	6.29419e-05	0.00639975
Rhododendron_ferrugineum	0.0118189	0.136486		Ranunculus_alpestris	0.0362657	0.574793		Veronica_alpina	2.09527e-08	2.53811e-06						Veronica_chamaedris	0.000912257	0.0927557
Rumex_alpestris	0.0234684	0.271015		Ranunculus_glacialis	NA	NA		Veronica_chamaedris	5.11279e-05	0.00619339
Rumex_alpinum	0	0		Ranunculus_montanus	0.0867104	1.37432
Sacbiosa_columbaria	0.00295739	0.0341522		Ranunculus_repens	0	0
Salix_reticulata	0	0		Rhinanthus_glacialis	0.0108447	0.171883
Saxifraga_aizoides	0.000516643	0.00596625		Rhododendron_ferrugineum	0.015386	0.24386
Saxifraga_androsacea	0.000387483	0.00447469		Rumex_alpestris	0.04234	0.671067
Saxifraga_moschata	0	0		Rumex_alpinum	0.00107364	0.0170166
Saxifraga_oppositifolia	NA	NA		Sacbiosa_columbaria	0.000728916	0.0115529
Saxifraga_paniculata	0.000956167	0.0110419		Salix_reticulata	0	0
Saxifraga_stellaris	0	0		Saxifraga_aizoides	0.000366065	0.00580194
Scabiosa_colombaria	0.00125589	0.0145031		Saxifraga_androsacea	0.000274549	0.00435146
Scorzoneroides_autumnalis	0.0232967	0.269033		Saxifraga_moschata	0.00408781	0.0647898
Silene_acaulis	0.00405727	0.0468538		Saxifraga_oppositifolia	0.00496421	0.0786802
Silene_dioica	0.0857205	0.989909		Saxifraga_paniculata	0.00665849	0.105534
Stellaria_graminea	0.00454588	0.0524963		Saxifraga_stellaris	0.0363142	0.575561
Taraxacum_officinale	0.0159404	0.184081		Scabiosa_colombaria	0.000395438	0.00626749
Thymus_praecox	0.0126676	0.146287		Scorzoneroides_autumnalis	0.0148007	0.234584
Trifolium_badium	0.00030885	0.00356663		Silene_acaulis	0.00845283	0.133973
Trifolium_pratense	0.0896267	1.03502		Silene_dioica	0.00343846	0.0544978
Trifolium_repens	0.0123748	0.142906		Silene_vulgaris	0	0
Trollius_europaeus	0	0		Stellaria_graminea	0.000205418	0.00325576
Veronica_alpina	0.0141136	0.162986		Taraxacum_officinale	0.0344808	0.546503
Veronica_chamaedris	0.0363927	0.420266		Thymus_praecox	0.00740938	0.117435
Veronica_serpyllifolia	0.00705681	0.0814928		Thymus_pulegoides	NA	NA
				Trifolium_badium	0.00387186	0.061367
				Trifolium_pratense	0.0221755	0.351471
				Trifolium_repens	0.0263376	0.417438
				Trollius_europaeus	0	0
				Vaccinium_myrtillus	0	0
				Veratrum_album	0	0
				Veronica_alpina	0	0
				Veronica_chamaedris	0.00527606	0.0836229
				Veronica_serpyllifolia	0.00232038	0.0367768
Proportion of taxa with larger within variation		0.0555556				0.0515464				0				0.0714286				0.0263158
